# Supplementary material for: RECCIPE: A new framework assessing localized cell-cell interaction on gene expression in multicellular ST data
Source: Front Genet. 2024 Jan 24;15:1322886. doi: 10.3389/fgene.2024.1322886 (PMC10847567; doi:10.3389/fgene.2024.1322886)
Supplement: Supplementary file 2 [file Table1.XLSX]

## Sheet: Sheet1
Table 1	Simualted cell type	cell type proportion used in simulation study
Table 2	simulation resolution setting	simulation setting for different resolutions
Table 3	Simulated CCI-genes	number of CCI-gene simulated for each pair of center-neighborhood celltypes
Table 4	Cell type grouping	Cell type re-organized to 5 groups for RECCIPE analysis in real ST data
Table 5	Detected CCI genes	Number of CCI-genes identified for each sample.

## Sheet: simulated cell type
	homogeneous setting	heterogeneous domain
		D1	D2
CT1	0.0408	0.0603187	0.00971644
CT2	0.0575	0.0663708	0.0521515
CT3	0.068	0.0576962	0.0797145
CT4	0.1887	0.333064	0.016855
CT5	0.2439	0.425459	0.034305
CT6	0.1447	0.0110954	0.305969
CT7	0.1838	0.00141214	0.393218
CT8	0.0726	0.0445834	0.108071

## Sheet: simulation resolution setting
	High Resolution	Low Resulotion
slice range* (pixels)	10000x10000	20000x20000
cell number	10000	40000
pseudo spot size (pixels)	200	500
number of spots	2568	1682
* slice range before gaussian perturbation on cell locations

## Sheet: Simulated CCI-genes
# of C-C interaction	Neighborhood CT1	Neighborhood CT2	Neighborhood CT3	Neighborhood CT4	Neighborhood CT5	Neighborhood CT6	Neighborhood CT7	Neighborhood CT8
center CT1		500	500	500	500
center CT2	500		500	500	500
center CT3	500	500		500	500
center CT4	500	500	500		500
center CT5	500	500	500	500
center CT6
center CT7
center CT8

## Sheet: cell type grouping
Original Cell type	Grouped cell types
Vascular	Vasculature cells
Oligo_dendrocyte	Oligodendrocyte lineage and OEG
Ensheathing_satelliteGlia	Oligodendrocyte lineage and OEG
PNS	Neuronal lineage
Cholinergic_monoaminergic	Neuronal lineage
Cortex_hippocampus	Neuronal lineage
Cortex_hippocampus_thalamus	Neuronal lineage
Olfactory_bulb	Neuronal lineage
Peptidergic	Neuronal lineage
Di_mesencephalon_1	Neuronal lineage
Neuroblasts_2	Neuronal lineage
Hindbrain	Neuronal lineage
Spinal_cord_2	Neuronal lineage
Medium_spiny_neurons	Neuronal lineage
Neuroblasts_1	Neuronal lineage
Granule_neurons	Neuronal lineage
Cerelellum	Neuronal lineage
Di_mesencephalon_2	Neuronal lineage
Spinal_cord_1	Neuronal lineage
Immune	Immune cells
Astro_ependymal	Astro_ependymal

## Sheet: detected CCI-genes
Center	Neighborhood	B04_D1_WT	B04_E1_WT	B05_D2_WT	B05_E2_WT	N04_D1_AD	N04_E1_AD	N05_C2_AD	N05_D2_AD
Astro_ependymal	Astro_ependymal	NA	NA	NA	NA	NA	NA	NA	NA
Immune cells	Astro_ependymal	10	13	53	23	1	15	0	0
Neuronal lineage	Astro_ependymal	28	22	13	60	25	20	39	150
Oligodendrocyte lineage and OEG	Astro_ependymal	2	6	44	10	0	5	30	0
Vasculature cells	Astro_ependymal	8	0	15	1	60	0	0	0
Astro_ependymal	Immune cells	1	1	1	0	3	0	0	8
Immune cells	Immune cells	NA	NA	NA	NA	NA	NA	NA	NA
Neuronal lineage	Immune cells	9	3	0	10	0	3	2	7
Oligodendrocyte lineage and OEG	Immune cells	7	3	2	70	0	6	47	1
Vasculature cells	Immune cells	0	2	1	0	0	0	0	0
Astro_ependymal	Neuronal lineage	2	6	0	0	23	1	12	11
Immune cells	Neuronal lineage	8	17	48	18	0	7	10	0
Neuronal lineage	Neuronal lineage	NA	NA	NA	NA	NA	NA	NA	NA
Oligodendrocyte lineage and OEG	Neuronal lineage	2	3	35	33	0	13	134	0
Vasculature cells	Neuronal lineage	9	0	29	1	80	2	0	0
Astro_ependymal	Oligodendrocyte lineage and OEG	3	5	2	4	4	0	14	0
Immune cells	Oligodendrocyte lineage and OEG	7	19	53	22	0	2	26	0
Neuronal lineage	Oligodendrocyte lineage and OEG	8	24	0	16	16	42	16	5
Oligodendrocyte lineage and OEG	Oligodendrocyte lineage and OEG	NA	NA	NA	NA	NA	NA	NA	NA
Vasculature cells	Oligodendrocyte lineage and OEG	3	2	19	0	92	0	0	2
Astro_ependymal	Vasculature cells	0	1	3	0	0	0	0	0
Immune cells	Vasculature cells	17	23	38	9	0	9	4	0
Neuronal lineage	Vasculature cells	7	1	0	1	0	2	2	9
Oligodendrocyte lineage and OEG	Vasculature cells	1	0	3	2	4	4	14	13
Vasculature cells	Vasculature cells	NA	NA	NA	NA	NA	NA	NA	NA
